# Supplementary material for: Differences in Sources of Information, Risk Perception, and Cognitive Appraisals between People with Various Latent Classes of Motivation to Get Vaccinated against COVID-19 and Previous Seasonal Influenza Vaccination: Facebook Survey Study with Latent Profile Analysis in Taiwan
Source: Vaccines (Basel). 2021 Oct 19;9(10):1203. doi: 10.3390/vaccines9101203 (PMC8538554; doi:10.3390/vaccines9101203)
Supplement: Supplementary file 1 [file vaccines-09-01203-s001.zip]

Archive with 1 entries (1 files):
- vaccines-1416156-supplementary.pdf
